# Supplementary material for: In-Hospital Adverse Events of Pheochromocytoma-Induced Takotsubo Syndrome: A Literature Review and Cluster Analysis of 172 Cases
Source: Rev Cardiovasc Med. 2024 Jun 14;25(6):216. doi: 10.31083/j.rcm2506216 (PMC11270063; doi:10.31083/j.rcm2506216)
Supplement: Supplementary file 1 [file 2153-8174-25-6-216-s1.zip]

Archive with 2 entries (2 files):
- Supplementary Material-1.docx
- Supplementary Material-2.xlsx
