# Supplementary material for: In-Hospital Adverse Events of Pheochromocytoma-Induced Takotsubo Syndrome: A Literature Review and Cluster Analysis of 172 Cases
Source: Rev Cardiovasc Med. 2024 Jun 14;25(6):216. doi: 10.31083/j.rcm2506216 (PMC11270063; doi:10.31083/j.rcm2506216)
Supplement: Supplementary file 1 [file 2153-8174-25-6-216-s1.zip › Supplementary Material-2.xlsx]

## Sheet: Sheet1
	Case Number	The lead author of the papers	Publication date	Age	Age<=50	Sex （0=Male，1=Female）	BNP	BNP normal range	Tropoin	Tropoin normal range
1	2	Afana, M.	2019	66	0	1	1,403 pg/mL	<50 pg/mL	troponin I level of 19 ng/mL
2	3	Gervais, M. K.	2015	26	1	0			0.411 mg/l
3	4	Chen, M.	2020	70	0	0	> 9000	<376 pg/mL	Troponin I concentration (ng/mL) 10.85
4	5	Faria, B. M. M.	2020	26	1	1			troponin I level was 1.73 ng/ . mL	≤0.015 mg/dL
5	6	Chiang, Y. L.	2016	70	0	1	40,300pg/mL	<125	troponin I, 33.4 mg/L	<0.5 mg/L
6	8	Zilio, F.	2021	41	1	0
7	9	Marino, G.	2021	69	0	0			1211 ng/dL	< 34
8	10	Maffe, S.	2021	53	0	0			ultra-sensitive Troponin T: 596 ng/L
9	11	Spapen, J.	2020	43	1	1	NT-proBNP was 39,061 ng/L	<125	troponin level was 2.42 μg/L	<0.005
10	13	Sakul, N. F. N.	2020	23	1	1			troponin of 1.090 ng/mL
11	14	Su, Z.	2019	31	1	1	brain natriuretic peptide (10,683 pg/mL)		troponin I (>50 pg/ mL)
12	16	Kiamanesh, O.	2019	45	1	1	B-type natriuretic peptide 124 ng/l		troponin I 49.5 mg/l,
13	17	Tafreshi, S	2018	26	1	1
14	18	Demea, A. D.	2018	52	0	1			Troponin I levels were 5.4 μg/mL
15	19	Chow, L. T. C.	2018	43	1	1			troponin I was 164 ng/l	<15.6
16	21	Gravina, M.	2017	23	1	0	NTproBNP 1610 pg/ml		troponin-I was 1.24 ng/ml
17	22	Contadini, D.	2017	42	1	1
18	24	Tagawa, M.	2015	33	1	1
19	26	Y. Hassan S	2015	68	0	1	NT-pro-BNP (13,900 ng/L)		troponin T (159 ng/L)
20	27	Flam, B.	2015	46	1	1
21	28	Brugts, J. J.	2015	75	0	1
22	30	Kaese, S.	2013	43	1	0
23	31	Iio, K.	2013	29	1	1
24	32	Subramanyam, S.	2012	60	0	0			troponins—1.944 ng/mL
25	33	Zielen, P.	2010	53	0	0			Troponin I level was elevated (12.8 ng ml_x0002_1).
26	34	Marcovitz, P. A.	2010	43	1	1			tro- ponin I concentration 14.3 ng/mL	<0.9
27	35	Kimura, S.	2010	36	1	1
28	36	Stephen Kim, MD	2010	30	1	0			troponin I of 7.90 ng/mL
29	37	Gujja, K. R.	2010	46	1	1			troponin I 0.15 ng/ml,
30	38	Von Bergen, N. H.	2009	17	1	0			elevated Troponin T of 0.65 ng/ml
31	39	Rossi, A. P.	2009	81	0	1			troponin T elevation of 1.03 ng/mL	<0.03
32	40	Jindal, V.	2009	55	0	0			troponin I at 0.26	<0.78 ng ⁄ mL
33	41	Zegdi, R.	2008	51	0	1			troponin I level 27 mg/L	<0.1 mg/L
34	42	R. Pfister	2008	59	0	1			+
35	43	Di Valentino, M.	2008	52	0	1			Troponin T.06 mg/L	<0.01 mg/L
36	44	Takizawa, M.	2007	32	1	0			+
37	45	Sanchez-Recalde, A.	2006	41	1	1			+
38	46	Dai, Y. L.	2020	28	1	0	NT⁃proBNP 26 508 ng/L		(hs⁃cTnT)164.4 μg/L	<14
39	47	Kissami, I.	2021	49	1	0			Troponin at 2656 ng/l
40	48	Jiang, X.	2021	63	0	1	pro-B-type natriuretic peptide 464.6 pg/ml,		troponin T and levels were 2.53 ng/ml
41	49	Dominedo, C.	2021	28	1	1			troponin T elevation (151 ng/L)	<14
42	51	Platzer, P.	2020	69	0	1			tropo- nin was 0.02 ng/mL, peaking at 6.77 ng/mL.
43	52	Nam, M. C. Y.	2020	70	0	1
44	53	Kayode, O.	2020	72	0	1			troponin of 1.372 μg/L
45	54	Falcetta, P.	2020	69	0	1	BNP 2623 pg/mL	<100	Troponin I 1754 ng/L	<14
46	56	Touma, T	2019	33	1	1
47	57	Garla, V. V.	2019	55	0	1			Troponin (<0.03 ng/mL) 2.01
48	58	Diaz, B.	2019	50	1	1			troponin was elevated at 2.84ng/mL
49	61	Takeshita, Y.	2018	45	1	0			troponin T (6.8 ng/mL)
50	64	Loscalzo, J.	2018	55	0	1	(NT-proBNP) level 15,159 pg per milliliter	<125	troponin I level was 11.000 ng per milliliter	<0.045
51	65	Hernandez-Montoliu, L.	2018	70	0	1			troponinas hasta 1.200 ng/l	<13
52	66	Butt, K.	2018	42	1	1
53	70	Petersen, M. H.	2016	62	0	0			Troponin T (TnT) was 977 ng/L	<14
54	70	Petersen, M. H.	2016	57	0	1			+
55	72	Hernandez Ramirez, J. M.	2016	52	0	1			troponin was 1707 ng/dL
56	73	Sharkey, S. W.	2015	16	1	0			troponin I was increased, 1.9 ng/ml
57	74	Sakamoto, K.	2015	64	0	1
58	76	Assefa D,	2015	42	1	1			Troponin T 0,043 μg / L	<0.014
59	77	Zhu, D.	2014	67	0	1			el- evated troponin I of 1.73 μg/L,
60	79	Hausen, S.	2014	75	0	0			Troponin-I von 2,57 ng/ml
61	80	Battimelli, A.	2014	63	0	1			Troponin 24.30 ng/l	<0.05
62	81	Law, C.	2014	23	1	1			-
63	83	Demirçelik, M. B.	2013	64	0	0			+
64	84	Santoro, F.	2012	17	1	1	NT- BNP 8850 pg/ml	<900	Troponin-I levels were mildly elevated (1.56 ng/ml)	<0.03
65	86	Ueda, H.	2011	86	0	0
66	87	Park, J. H.	2011	32	1	0			Troponin-I 1.74
67	87	Park, J. H.	2011	41	1	1			Troponin-I 21.56
68	87	Park, J. H.	2011	49	1	0			Troponin-I 6.3
69	89	Tanriver, Y.	2010	57	0	0			+
70	92	Di Palma, G.	2010	29	1	1			+
71	95	Mrdovic, I.	2008	53	0	1			troponin I, 2.74 μg/L
72	96	Dimski, T.	2008	71	0	1			Troponin T 0,38 μg/ l	<0.1
73	97	Kim, H. S.	2007	47	1	0			+
74	98	Spes, C.	2006	56	0	1			+
75	99	Rostoff, P.	2020	61	0	0			troponin I 10.3 ng/ml	<0.1
76	103	Casey, R. T.	2017	37	1	1			Troponin 8744(0–56 ng/L)
77	105	Kobayashi, Y.	2014			1			+
78	106	Schiano, P.	2007	58	0	1	NtproBNP à 6600 ng/l.		troponine T à 3,74 μg/l
79	108	Wang, W.	2017	68	0	1	BNP 1640 pg/ml		troponin I 4.39 μg/L
80	109	de Souza, F.	2008	31	1	1			troponin I: 9.7	<1.0
81	112	Kumar, S	2010	57	0	1	Pro-brain natriuretic peptide was increased at 1939 pmol/L	<29.1	troponin T was increased at 6.5 ng/mL	<0.01
82	113	Chia, P. L.	2011	69	0	1			troponin I of 2.83 mg/L
83	114	Naderi, N.	2012	31	1	1			troponin I (0.18)	<0.1
84	115	Cardillo, M. T.	2013	28	1	0			Troponin T, 0.07 ng/mL).
85	117	Li, Z. K.	2019	43	1	1	NtproBNP 3367ng/l.		(hs⁃cTnT)311 μg/L
86	123	Lau, E. S.	2021	61	0	0			troponin T concentration was 3.96 ng per milliliter.
87	124	Cesaretti, M	2010	74	0	0			+
88	125	Caballero, A. M.	2019	21	1	1			troponin I concentration was 3.2 ng/mL	<0.026
89	128	Diaz-Roldan J,	2021	57	0	1			+
90	132	Park, J. Y.	2012	28	1	1
91	301	Awadji, F. B.	2023	61	0	0			troponin I of 13.0 ng/mL
92	302	Yang, L.	2022	27	1	1			troponin was 1.62 ng/ml	<0.023
93	303	Wang, Z. H.	2022	64	0	1			+
94	304	Turner, L. M.	2022	70	0	1			a moderate troponin rise (150 ng/l)
95	307	Polito, M. V.	2022	61	0	1			+
96	308	Lyu, T.	2022	54	0	1			+
97	311	Jenča, D.	2022	37	1	1			troponin I pointed to a significant myocardial lesion . (2.73μg/L )
98	312	Zhou, F. F.	2022	69	0	0			The troponin T concentra- tion was 49.90 ng/mL
99	316	Yuan, S.	2021	31	1	0			-
100	317	Itagane, M.	2021	34	1	1			troponin 1.14ng/mL	<0.014
101	322	Bekelaar, T.	2021	49	1	0			troponin I level to 49.821 ng/L	<45
102	324	Sahar, T.	2021	63	0	0			troponin I levels of 5,274 pg/mL	<34.3
103	329	Shahim, B.	2019	53	0	1			troponin T (1250 ng/L),	<15
104	336	Wong, T. S.	2018	46	1	1			High-sensitivity troponin serum level was 150 ng/L.
105	348	Yang, T. H.	2015	54	0	1
106	353	Vagner, H.	2015	55	0	1			+
107	354	Mikail, N.	2013	52	0	0			troponin I concentration 1ng/mL (nlb0.1),	<0.1
108	357	Celebi, H.	2012	66	0	1			troponin-T level of 1.2 ng/mL	<0.1
109	358	Sheinberg, R.	2012	45	1	1			troponin level was 79 ng/mL	<0.059
110	365	Ng, D. Z.	2023	51	0	1			a troponin-T rise from 6 ng/L to 184 ng/L.
111	367	Kokkapuni, N.	2022	39	1	1			an elevated troponin level of 2.67 ng/mL
112	368	Trongtorsak, A.	2021	50	1	0
113	401	Schmidt, K. H.	2017	25	1	1	(BNP) 3000 pg/ml	<100	Troponin I 889 pg/ml	< 24 pg/ml
114	402	Leitch, J. K.	2020	24	1	1			troponin (1111 ng/L).
115	404	Y-Hassan, S.	2020	61	0	1
116	405	Verrijcken, A.	2011	45	1	1			troponin level at 151 ng/mL
117	407	Schimpf, K.	2008	38	1	1	NtproBNP 9414ng/l.		Troponin I 0.3 μg/ml	<0.1
118	409	Polito, M. V.	2015	24	1	0			troponin I, 68 ng/mL	<0.1
119	411	Odierna, I.	2022	48	1	1			+
120	412	Nomoto, Y.	2017	61	0	0	(BNP) 407.4 pg/ml		troponin-I, 7.867 pg/mL
121	416	Li, X.	2017	46	1	1			troponin 15.1 ng/ml
122	418	Lassnig, E.	2009	71	0	1			+
123	419	Kontrimaviciute, E.	2020	39	1	1			troponin I were 817.4 ng/l
124	422	Gingles, C.	2010	45	1	1			Troponin T rise (0.77 ug/l)
125	423	Frey, S. M.	2023	41	1	1	NtproBNP 7208ng/l.		high-sensitivity cardiac troponin T (3614ng/L)
126	424	Dörschner, M.	2010	31	1	1			TNI 1,83 ng/ml (normal bis 0,4)
127	426	Cho, S. K.	2014	45	1	0	NtproBNP 2944 pg/mL		2.56 ng/mL for cardiac troponin I
128	428	Bhasin, D.	2021	25	1	1	NtproBNP 2835 pg/ mL	<300	troponin I was 11.02 ng/mL	<0.1
129	429	Barnsteiner, S.	2019	52	0	1			+
130	430	Aziz, T. A.	2018	59	0	1			+
131	502	Klinzing, S.	2013	46	1	1
132	503	Kochi, R.	2015	78	0	1
133	505	Huang, W.	2016	28	1	1			troponin T of 209ng/L
134	508	Mohamed, W. S. A.	2017	44	1	0
135	510	Shiekh, I.	2017	57	0	0
136	511	Garuba, H.	2018	49	1	0
137	512	Shareef Mansour, S. H.	2018	44	1	1
138	517	La Rosa, G.	2019	32	1	1
139	518	Whitler, C.	2019	49	1	1
140	519	Costello, M.	2020	39	1	1
141	520	Perdikis, S.	2020	34	1	1
142	521	Taylor, A. P.	2020	59	0	1			troponin-I rose to 21.2 ng/mL
143	522	Temesgen, N.	2020	57	0	1			Troponin I peaked at 7.36 ng/ml
144	523	Angius, S.	2021	60	0	1			+
145	524	Kaminsky, L.	2021	61	0	1			Troponin-I peaked at 1.13 ng/mL
146	525	Kaushik, S.	2021	56	0	1
147	526	Scarfone, S.	2021	29	1	1
148	527	Cordeanu, E. M.	2022	57	0	1
149	528	Kerley, R.	2022	39	1	1			high-sensitivity troponin I peaked at 786 ng/L
150	529	Konstantinidis, I.	2022	61	0	0
151	531	Yeo, J.	2022	42	0	0			+
152	532	Ajluni, S.	2023	28	1	1	pro-BNP 211		high-sensitivity troponin was 3051
153	534	Moulder, M. P. D.	2023	40	1	1
154	535	Xu, L.	2023	52	0	0	pro-BNP was 1971pg/ml.		Troponin was 0.258ng/ml
155	539	Zhang, C. H.	2021	60	0	1	BNP1060.30 pg/mL	<100	High-sensitivity troponin I level was 1.15 ng/mL	<0.015
156	541	Hassan, S.	2022	44	1	0
157	542	Griffin, S.	2020	30	1	1
158	543	Flores Vergara, G. M.	2018	43	1	1
159	544	van Zwet, C. J.	2016	27	1	1			high-sensitivity troponin 0.309ng/ mL
160	545	Artusi, N.	2022	42	1	1
161	545	Artusi, N.	2022	66	0	1
162	546	Bettini, L.	2022	63	0	1
163	548	Cai, Q.	2019	42	1	0			troponin-T 8.15 ng/mL	<0.5
164	550	Mantes, L.	2019	26	1	1
165	551	Park, S.	2022	29	1	1	1,980 pg/ml	<263	troponin T, 4.46 ng/ml	<0.014
166	552	Ribeiro, V.	2013	56	0	1
167	556	Abdul-Wahab, A.	2019	39	1	1			troponin rise peaked at 38,000 ng/L	<16
168	559	Abdelrehim, M.	2021	64	0	1			+
169	560	Byreddy, D. V.	2017	59	0	1
170	568	Grønvold, T.	2008	51	0	1
171	568	Hamilton, R.	2018	72	0	1
172	571	Pena, M. E.	2013	32	1	0
